# Supplementary material for: Historical overview and new directions in bioarchaeological trace element analysis: a review
Source: Archaeol Anthropol Sci. 2021 Jan 15;13(1):24. doi: 10.1007/s12520-020-01262-4 (PMC7810633; doi:10.1007/s12520-020-01262-4)
Supplement: Supplementary file 1 — (XLSX 28 kb) [file 12520_2020_1262_MOESM1_ESM.xlsx]

## Sheet: Sheet1
Study	Year	Journal	Isotopes	Country	Site/Region	Continent	Time period	Skeletal tissues (for provenance isotope analysis)	Species (of main interest)	Purpose
Price et al. (2000)	2000	JAS	Sr	Mexico	Teotihuacan	North America	1-650 CE	Bones and teeth (enamel)	Human	Identify migrants from local residents in city
Balasse et al. (2002)	2002	JAS	Sr, C, O	South Africa	Kasteelberg site (SW Cape)	Africa	1860-100 BP	Teeth (enamel)	Fauna (sheep, cow, eland, modern and archaeological steenbok)	Reconstruct prehistoric herder mobility through analysis of herd fauna
Schweissing & Grupe (2003)	2003	JAS	Sr	Bavaria	Neuburg/Donau site (Roman fortress)	Europe	330-400 CE	Bones and teeth (enamel)	Human	Study migration/sources of migration in Roman imperial context of province of Bavaria; who founded the tribe "baivarii" when Romans left
Bentley et al. (2004)	2004	JAS	Sr	Germany	Neckar Valley	Europe	ca. 5400/5200 BCE	Bones and teeth (enamel)	Humans	Determining "local range" for Sr, accounting for diagenesis. Case study from human bones demonstrates higher likelihood of diagenesis; enamel more resistant
Wright (2005)	2005	JAS	Sr	Guatemala	Tikal (Maya)	Central America	900 BCE-950 CE	Teeth (enamel)	Human	Differentiating migrants from locals and evaluating impact of dietary components such as sea salt on Sr composition
Knudson et al. (2005)	2005	JAS	Sr	Bolivia	Juch'uypampa Cave (Pulacayo region)	South America	500-100 CE	Bones and teeth (enamel)	Human	Determine whether individuals interred in cave were local or nonlocal
Evans et al. (2006)	2006	JAS	Sr, O	England	Lankhills cemetery (Hampshire)	Europe	350-410 CE	Teeth (enamel)	Humans	Determine geographic origins for "exotic" group in cemetery
Dufour et al. (2007)	2007	JAS	Sr, O	Turkey (Anatolia)	Sagalassos	Asia/Europe	450-650 CE	Teeth (enamel)	Fauna (fish/carp)	Determine lake of origin for fish to infer population's fishing industry practices
Buzon et al. (2007)	2007	JAS	Sr	Egypt (Nubia)	Tombos	Africa	1050-1400 BCE	Teeth (enamel)	Humans	Identify migrants in ancient Nubia (Egypt, Thebes)
Richards et al. (2008)	2008	JAS	Sr	Greece	Lakonis	Europe	40000 BP	Teeth (enamel)	Neanderthal	Identify lifetime mobility; Sr isotopic composition of third molar differs from geological Sr background
Haverkort et al. (2008)	2008	JAS	Sr	Russia	Lake Baikal (Siberia)	Asia	5110-3150 BP	Bones and teeth (enamel)	Humans	Explore micro-regional mobility patterns/range of mobility and establish logistical foraging model
Valentine et al. (2008)	2008	JAS	Sr, Pb	Malaysia	Niah Cave (Sarawak)	Asia	3500-2300 BP	Teeth (enamel)	Humans	Reconstruct groupings based on individuals buried in Niah Cave (all came from elsewhere, separate dietary catchments)
Nafplioti (2008)	2008	JAS	Sr	Greece	Knossos (Crete)	Europe	1490/1470 BCE	Bones and teeth (enamel)	Humans	Determine whether individuals in cemeteries are local or non-local in context of anthropogenic LMIB destructions
Quinn et al. (2008)	2008	JAS	Sr, O, C	United States	Harris Creek site (Florida)	North America	6889-5650 BP	Teeth (enamel)	Humans	Examine subsistence resource strategies and intra-valley migration
Hedman et al. (2009)	2009	JAS	Sr	United States	Midwest (Illinois, Missouri, Iowa, Indiana)	North America	2500-100 BP	Bones and teeth (enamel)	Fauna (assorted)	Determine whether there is enough geographic variability in Sr isotopes in Midwest USA to use for provenancing of human remains
Slovak et al. (2009)	2009	JAS	Sr , C, N	Peru	Ancon	South America	550-1000 CE	Bones and teeth (enamel)	Humans	Determine local vs nonlocal geographic origins and dietary resources among sample of individuals
Giblin (2009)	2009	JAS	Sr	Hungary	Koros region (Great Hungarian Plain)	Europe	4500 BCE	Teeth (enamel)	Humans	Identify shifts in mobility/land and resource use from Late Neolithic to Copper Age (due to larger range of Sr values over time)
Turner et al. (2009)	2009	JAS	Sr, Pb, O	Peru	Macchu Picchu	South America	1438-1532 CE	Teeth (enamel)	Humans	Investigating migration into Macchu Picchu from throughout Andes; migration vs local status as indicator of social status
Shaw et al. (2009)	2009	JAS	Sr	Papua New Guinea	Kamgot and Balbalankin sites (Anir Islands)	Oceania	3300-2700 BP	Teeth (enamel)	Humans; fauna (pigs)	Colonization migration patterns of Oceanic islands by Lapita people; pigs as a proxy for human mobility
Nehlich et al. (2009)	2009	JAS	Sr, C, N	Germany	Nieder-Morlen (Hessen)	Europe	5400 BCE	Teeth (enamel)	Humans	Determine local vs abroad origins of residents of Neolithic settlement and subsistence strategies; transhumance and migration of juveniles
Kusaka et al. (2009)	2009	JAS	Sr	Japan	Yoshigo shell mound, Atsumi Peninsula	Asia	3200-2800 BP	Bones and teeth (enamel)	Humans	Test hypothesis that local individuals would ahev one type of ritual tooth ablation while migrants would have another; results show migrants have higher proportion of 2C type (originally thought as "local" type)
Eckardt et al. (2009)	2009	JAS	Sr, O	England	Lankhills cemetery (Hampshire)	Europe	300-400 CE	Teeth (enamel)	Humans	Differentiate migrants from non-migrants and determine whether isotopic evidence aligns with artifactual and mortuary evidence
Chenery et al. (2010)	2010	JAS	Sr, O, C, N	England	London Road (Gloucester)	Europe	100-200 CE	Teeth (enamel)	Humans	Identify migrants and diet diversity in Roman Gloucester
Shaw et al. (2010)	2010	JAS	Sr, O, Ba/Sr	Papua New Guinea	Reber-Rakival Site (Watom Island)	Oceania	2700-2200 BP	Teeth (enamel)	Humans; fauna (pigs)	Examine geographic diversity in Lapita population
Viner et al. (2010)	2010	JAS	Sr	England	Durrington Walls (Wiltshire)	Europe	2515-2460 BCE	Teeth (enamel)	Fauna (cattle)	Examine mobility patterns/cattle husbandry practices in Late Neolithic Britain
Kusaka et al. (2011)	2011	JAS	Sr	Japan	Yoshigo shell mound, Atsumi Peninsula	Asia	3000-2300 BP	Teeth (enamel)	Humans	Examine possible dietary (via seawater) and occupational differences for Sr isotope variation among migrants/locals with different ritual tooth ablation patterns
Muldner et al. (2011)	2011	JAS	Sr, O, C, N	England	Driffield Terrace (York)	Europe	71-400 AD	Teeth (enamel)	Humans	Examine association between provenance/origins and burial rite (e.g. decapitation) in cemetery
Andrushko et al. (2011)	2011	JAS	Sr	Peru	Choquepukio site	South America	1410-1520 CE	Teeth (enamel)	Humans	Examine non-local geographic origins of children believed to be capacocha (human sactifices)
Thornton (2011)	2011	JAS	Sr	Mexico, Guatemala, Beliza, Honduras	Assorted Maya sites	Central America	250 BCE-950 CE	Teeth (enamel)	Fauna (deer, peccary, tapir, domestic dogs)	Analyze geographic range of exchange networks (animal trade)
Nystrom et al. (2011)	2011	JAS	Sr	United States	Newburgh Colored Burial Ground (New York)	North America	1830-1870 CE	Teeth (enamel)	Humans	Analyze geographic origins/population composition of sample of free African Americans
Knudson et al. (2012)	2012	JAS	Sr, O, C, N, Ba/Sr	Ireland	Fishamble Street II and III, John's Lane, Wood Quay (Dublin)	Europe	800-1000 CE	Bones and teeth (enamel)	Humans	Test hypothesis that early medieval population in Dublin consisted of migrants and locals; examine diet
Price et al. (2012)	2012	JAS	Sr	Denmark	Sebbersund	Europe	1000-1100 CE	Teeth (enamel)	Humans	Test hypothesis that Sebbersund was seasonal trading post for non-locals or residential place for locals
Giblin et al. (2013)	2013	JAS	Sr	Hungary	Assorted sites, Great Hungarian Plain	Europe	5000-4500 BCE	Bones and teeth (enamel)	Humans	Examine cultural residential settlement and subsistence strategy changes occurring from Late Neolithic to Copper Age
Gregoricka (2013)	2013	JAS	Sr	United Arab Emirates	(SE Arabia)	Asia	2700-2000 BCE	Teeth (enamel)	Humans	Examine role of trade networks and migration in Bronze Age UAE
Sjogren & Price (2013)	2013	JAS	Sr, O, C	Sweden	Logarden and Godegarden (Falbygen)	Europe	3400-2800 BCE	Teeth (enamel)	Domestic fauna	Examine human mobility through mobility (trade) of domestic animals
Kenoyer et al. (2013)	2013	JAS	Sr, O, C	Pakistan; Iraq	Harappa; Ur	Asia	2800-1300 BCE	Teeth (enamel)	Humans	Examine extent of migration to Harappa
Scheeres et al. (2013)	2013	JAS	Sr	Germany; Italy	La Tene; Nebringen	Europe	400-250 BCE	Bones and teeth (enamel and dentin)	Humans	Analyze extent of mobility (resource use, patrilocal residence patterns) and migration beyond Celtic "core" to Europe, Asia Minor (e.g. warrior movement)
Grumbkow et al. (2013)	2013	JAS	Sr	Germany	Gammertingen	Europe	1018-892 BP	Teeth (enamel)	Humans	Determine local vs non-local origin for noble lineage (kinship/geneaology determined via aDNA)
Scharlotta et al. (2013)	2013	JAS	Sr	Russia	Lake Baikal (Siberia)	Asia	4650-3950 BP	Bones	Humans	Recover biogenic Sr variation from individual osteons not affected by diagenetic alteration
Eerkens et al. (2014)	2014	JAS	Sr, O, C, N	United States	Central California	North America	1620-1415 BP	Bones and teeth (enamel)	Humans	Establish mobility patterns among a group of individuals who died violently; i.e. did they die defending their home or did they invade a foreign territory?
Hughes et al. (2014)	2014	JAS	Sr, O	England	Walley Corner (Oxfordshire)	Europe	340-560 CE	Teeth (enamel)	Humans	Determine local vs nonlocal origins for post-Roman Anglo-Saxon England population
Waterman et al. (2014)	2014	JAS	Sr	Portugal	Zambujal	Europe	2800-1800 BCE	Teeth (enamel)	Humans	Distinguish local from nonlocal residents in Zambujal (political centre) in context of increased social stratification and trade
Minniti et al. (2014)	2014	JAS	Sr	England	Owslebury (Hampshire)	Europe	400s BCE-100s CE	Teeth (enamel)	Fauna (cattle)	Examine animal trade networks through analysis of cattle
Slater et al. (2014)	2014	JAS	Sr	United States	Cahokia (Mississippi)	North America	1050-1350 CE	Teeth (enamel)	Humans	Differentiate local vs nonlocal residents in Cahokia
Chase et al. (2014)	2014	JAS	Sr, O, C	India	Bagsra (Gujarat)	Asia	2600-1900 BCE	Teeth (enamel)	Fauna (sheep, goats, cattle)	Explore pastoral land use strategies and determine how animals were obtained, raised, consumed
Zhang et al. (2014)	2014	JAS	Sr, O, C	China	Mayutian (Yunnan)	Asia	1700 BCE?	Bones and teeth (enamel)	Humans	Examine local vs nonlocal origins for individuals in conjunction with dietary isotope data
Lamb et al. (2014)	2014	JAS	Sr, Pb, O, C, N	England	Leicester	Europe	1452-1485	Teeth (enamel)	Human	Establish life history aspects of King Richard III through isotopic analysis
Hemer et al. (2014)	2014	JAS	Sr, O	Isle of Man	Isle of Man	Europe	pre-900s CE	Teeth (enamel)	Human	Examine pre-Viking settlement on the Isle of Man (i.e. from England, Wales, Ireland)
Cook & Price (2015)	2015	JAS	Sr, C	United States	Fort Ancient (Mississippi)	North America	1000-1400 CE	Teeth (enamel)	Human	Differentiate between two models of maize intensification: maize intensification over time; Mississippians migrated into Fort Ancient region and ate more maize than locals
Wilhelmson & Ahlstrom (2015)	2015	JAS	Sr	Sweden	Oland	Europe	500BCE-1050 CE	Teeth (enamel)	Human	Examine patterns of migration to Oland during Early and Late Iron Age periods
Shaw et al. (2016)	2016	JAS	Sr, Pb	England	Londinium (Roman London)	Europe	40-410 CE	Teeth (enamel)	Human	Differentiate local vs nonlocal residents in Londinium
Backstrom & Price (2016)	2016	JAS	Sr, O, C	Sweden	Salberget (Bergslagen)	Europe	1500s CE	Teeth (enamel)	Human	Determine places of origin for nonlocal individuals examine contexts of migration (e.g. matrilocal residence, social stratification, foreign workers, prisoners of war)
Bastos et al. (2016)	2016	JAS	Sr, C, N	Brazil	Rio de Janeiro; Salvador	South America	1550-1856	Teeth (enamel)	Human	Examine breadth of geographic origins of enslaved Africans in Brazilian cemeteries
Price et al. (2017)	2017	JAS	Pb	Sweden	Sala	Europe	1500s CE	Teeth (enamel)	Human	Provenance origins of inhabitants of Sala mining community (Sr, O isotope not able to pinpoint in this case)
Ryan et al. (2018)	2018	JAS	Sr, O, C, N	Ireland	Rayston, Collierstown, Johnston	Europe	420-1100 CE	Teeth (enamel)	Human	Distinguish locals from non-locals at three sites; examine diet
Bentley et al. (2003)	2003	Archaeometry	Sr	Germany	Vaihingen	Europe	5300-5150 BCE	Bones and teeth (enamel)	Human	Examine Sr isotope variability in individuals buried within settlement vs outside (ditch) and examine possible subsistence strategies (e.g. mobile pastoralism) and kinship residence patterns as exmplanation
Knudson et al. (2004)	2004	Archaeometry	Sr	Boliva; Peru	Tiwanaku; Chen Chen (Moquegua Valley)	South America	500-1000 CE	Bones and teeth (enamel)	Human	Use Sr isotopes to investigate hypothesis of Tiwanaku colonization in Peru through identification of immigrants
Evans et al. (2006)	2006	Archaeometry	Sr, O	England	Boscombe Down, Normanton Down, Stonhenge ditch	Europe	2500-2000 BCE	Teeth (enamel)	Human	Identify locals vs nonlocals in region around Stonehenge
Simonetti et al. (2007)	2007	Archaeometry	Sr	Sudan	Tombos	Africa	1550-712 BCE	Teeth (enamel)	Human	Compare methodological accuracy of laser ablation vs solution based MC-ICP-MS
Bendrey et al. (2009)	2009	Archaeometry	Sr	England	Rooksdown (Hampshire)	Europe	300-100 BCE	Teeth (enamel)	Fauna (horse)	Determine local vs nonlocal origin of horse (location of breeding) to infer exchange/animal supply networks
Oelze et al. (2011)	2011	Archaeometry	Sr, O, S	Germany	Singen	Europe	2200-2000 BCE	Teeth (enamel)	Humans	Identify local vs nonlocal origins
Bogaard et al. (2014)	2014	Archaeometry	Sr	Turkey	Catalhoyuk	Asia/Europe	7400-6000 BCE	Teeth (enamel)	Fauna (sheep)	Examine sheep mobility and pastoralism/herding practices in Catalhoyuk
Zhang et al. (2018)	2018	Archaeometry	Sr	China	Jigongshan, Hongyingpan, Yinzitan (Yelang)	Asia	1300 BCE-25 CE	Teeth (enamel)	Humans and fauna (horses)	Identify temporal variation in amount of migration (nonlocals and locals at early vs later sites) and gain insights into horse trading practices
Laffoon et al. (2018)	2018	Archaeometry	Sr, O, C, N	Saba	Spring Bay Flat planation (Lesser Antilles)	North America	1700-1815 CE	Teeth (enamel)	Humans	Use multiple isotopes to determine nonlocal origin (forced migration) of enslaved African individual
Evans et al. (2018)	2018	Archaeometry	Pb	England	Weymouth	Europe	970-1025 CE	Teeth (enamel)	Humans	Use of Pb to better pinpoint geographic origins of male decapitated skeletons deemed "nonlocal" based on Sr and O isotopes
Naumann et al. (2019)	2019	Archaeometry	Sr, C, N	Norway	Oslo	Europe	943-1404 CE	Teeth (enamel)	Human	Investigate geographic origins and dietary change of first settlers of Viking Oslo era settlement
Ventresca Miller et al. (2019)	2019	Archaeometry	Sr, O, C	Ukraine	Bel'sk	Europe	700-200 BCE	Teeth (enamel)	Humans	Examine extent of mobility/diet among urban settlements in area relative to Scythian nomadic pastoralists and Pontic agro-pastoral tribes
Montgomery et al. (2005)	2005	AJPA	Sr, Pb	England	West Heslerton (North Yorkshire)	Europe	400s-600s CE	Teeth (enamel)	Humans	Differentiate between migration (cultural replacement) or nonmigration (cultural continuity) hypotheses for post-Roman England
Price et al. (2006)	2006	AJPA	Sr	Mexico	Campeche	North America	1500s CE	Teeth (enamel)	Humans	Determine childhood origins of enslaved individuals in colonial burial ground
Knudson & Price (2007)	2007	AJPA	Sr, O	Peru; Chile	Chen Chen; Coyo Oriental; Coyo-3; Solcor-3	South America	500-1000 CE	Bones and teeth (enamel)	Humans	Differentiate locals and nonlocals in Tiwanaku, Peru
Knudson & Torres-Rouff (2009)	2009	AJPA	Sr, O, C	Chile	(Caspana cemetery) San Pedro de Atacama	South America	1100-1400 CE	Teeth (enamel)	Humans	Determine geographic origins/cultural background of Caspana group through Sr and O isotopes and cultural affinity through cranial modification practices and material culture
Schroeder et al. (2009)	2009	AJPA	Sr, O, C, N	Barbados	Newton Plantation	North America	1600s-1700s CE	Teeth (enamel)	Humans	Distinguish first-generation enslaved individuals vs Barbados-born enslaved individuals and gain insights into childhood origins
Knudson & Tung (2011)	2011	AJPA	Sr	Peru	Beringa (Majes Valley)	South America	600-1000 CE	Bones and teeth (enamel)	Humans	Identify locals from nonlocals to infer migration and mobility (trade, sociopolitical networks) in the Wari Empire
Stojanowski & Knudson (2011)	2011	AJPA	Sr	Niger	Gobero (south Saharan Desert)	Africa	9500-8200 BP	Bones and teeth (enamel)	Humans	Examine extent of mobility vs sedentism of Holocene hunter-fisher-foragers
Oelze et al. (2012)	2012	AJPA	Sr, O, S, C, N	Germany	Magdalenenberg	Europe	800-450 BCE	Teeth (enamel)	Humans	Evaluate diet and extent of mobility/migration among Magdalenenberg elites of Early Iron Age
Kendall et al. (2013)	2013	AJPA	Sr, O	England	East Smithfield Black Death Cemetery	Europe	1348-1360 CE	Teeth (enamel)	Humans	Identify migrants among assemblage of Black Death victims and explored possibility of consumption of foods from elsewhere a consideration for broad Sr values
Roberts et al. (2013)	2013	AJPA	Sr, O	England	Augustinian friary, Hull Magistrates Court	England	1316-1538 CE	Teeth (enamel)	Humans	Evaluate spread of treponemal disease through human migration/mobility (trade networks, traveling merchants) by evaluating Sr and O isotopes of individuals with treponemal lesions
Buzon & Simonetti (2013)	2013	AJPA	Sr	Egypt; Sudan	Tombos; assorted Egyptian and Nubian collections	Africa	2000-1050 BCE	Teeth (enamel)	Humans	Examine possibility/extent of Egyptian and Napatan immigration during socipolitical changes in Egypt and Nubia during New Kingdom, Napatan periods
Groves et al. (2013)	2013	AJPA	Sr, O	England	Bowl Hole cemetery (Bamburgh, Northumberland)	Europe	500s-800s CE	Teeth (enamel)	Humans	Distinguish locals and nonlocals; determine possible childhood origins for migrants
Knudson et al. (2014)	2014	AJPA	Sr, O	Peru	Rio Muerto site (Moquegua Valley)	South America	700-1050 CE	Bones and teeth (enamel)	Humans	Explore migration within Tiwanaku polity through identification of locals vs nonlocals
Scheeres et al. (2014)	2014	AJPA	Sr, O	Czech Republic	Radovesice; Kutna Hora (Bohemia)	Europe	380-200 BCE	Bones and teeth (enamel)	Humans	Identify nonlocal vs local individuals corresponding with historical "Celtic migrations"
Keller et al. (2015)	2015	AJPA	Sr, C, N	Germany	Michelsberg Culture earthwork (Bruchsal-Aue)	Europe	4250-3650 BCE	Bones and teeth (enamel)	Humans	Determine background (kinship, migration, social group) behind unique earthwork burial.
Thompson et al. (2015)	2015	AJPA	Sr	United States	Cahokia (Mississippi)	North America	1050-1350 CE	Teeth (enamel)	Humans	Biodistance (dental metrics/morphology) and Sr isotopes to confirm hypothesis of nonlocal individuals in Mound 72
Sheridan & Gregoricka (2015)	2015	AJPA	Sr	Israel	St. Stephen's crypt complex (Jerusalem)	Asia	1545-939 BP	Teeth (enamel)	Humans	Examine extent of pilgrimage of monks to Byzantine Palestine
King et al. (2015)	2015	AJPA	Sr, O, C	Thailand	Ban Non Wat	Asia	1750 BCE-500 CE	Teeth (enamel)	Humans	Explore changes and diet and extent/evidence of migration during Neolithic through Iron Age phases at site
Stantis et al. (2016)	2016	AJPA	Sr, C, N	Fiji	Bourewa (Viti Levu)	Oceania	750-150 BP	Teeth (enamel)	Humans	Examine human movement and dietary changes in context of climate change (and altered resource availability)
Knipper et al. (2016)	2016	AJPA	Sr, C, N	Germany	Various	Europe	2000-1650 BCE	Bones and teeth (enamel)	Humans	Test hypothesis that "deviant" burials represent distinct social group or represent nonlocal individuals
Gregoricka & Sheridan (2016)	2016	AJPA	Sr, O, C	Israel	Tell Dothan	Asia/Europe	1200-900 BCE	Teeth (enamel)	Humans	Determine whether same ethnic/identity group in Late Bronze-Early Iron Age Palestine underwent extremely culture change or if migration/population replacement was responsible
Neil et al. (2017)	2017	AJPA	Sr, O, C	Wales	Penywyrlod; Ty Isaf	Europe	3770-1500 BCE	Teeth (enamel)	Humans	Determine whether childhood diets were sourced locally from outside the region in Neolithic Wales
Emery et al. (2018)	2018	AJPA	Sr, O	Italy	Vagnari	Europe	1st-4th cent CE	Teeth (enamel)	Humans	Test hypothesis that individuals in Vagnari were of local rather than nonlocal origin
Laffoon et al. (2019)	2019	AJPA	Pb	Barbados	Newton Plantation	North America	17th-18th cent CE	Teeth	Humans	Identify British ore lead sources to see if Pb isotopes are a useful provenancing tool
Price et al. (2019)	2019	AJPA	Sr, O, C	Mexico	Sacred Cenote (Chichen Itza)	North America	600-900 CE	Teeth (enamel)	Humans	Determine whether sacrificial victims are local vs non local
Nugent (2019)	2019	AJPA	Sr, O	Azerbaijan	Qizqala (South Caucasus)	Asia/Europe	2400-1500 BCE	Bones and teeth (enamel)	Humans	Establish high resolution time scale of mobility of pastoralist individuals from Qizqala
Schweissing & Grupe (2003)	2003	IJO	Sr	Germany; Austria	Neuburg/Donau site; Linz	Europe	330-450 CE	Bones; teeth (enamel); horns	Humans; fauna (cattle)	Examine human migration events and mobility (long-distance cattle trade) through serial/sectional analysis of Sr
Bower et al. (2005)	2005	IJO	Pb	United States	Pueblo (Colorado)	North America	1879-1899 CE	Bones and teeth (enamel)	Humans	Study Pb isotopic composition from bone and enamel sample of mental asylum patients to ascertain whether bone Pb reflects migration data or diagenesis
Knudson & Buikstra (2007)	2007	IJO	Sr	Peru	Chiribaya Alta; Chiribaya Baja; San Geronimo; El Yaral	South America	1000-1300 CE	Bones and teeth (enamel)	Humans	Examine mobility/movement and widespread resource access in Chiribaya polity through Sr isotopic ranges
Berger et al. (2010)	2010	IJO	Sr, O, C	Germany	Birciana site (Weibenbug, Upper Bavaria)	Europe	160 CE	Bones and teeth (enamel)	Fauna (mule)	Establish osteobiography of a mule based on short-term temporal changes and diet and residence
Thornton et al. (2011)	2011	IJO	Sr, C, N	Peru	Cerro Baul; Cerro Mejia; Yaral; Torata Alta	South America	600 CE-modern day	Bones	Fauna (camelids)	Examine camelid (llamas, alpacas) herding practices in Peru (altitude/elevation)
Fitch et al. (2012)	2012	IJO	Pb	United States	Grafton (Illinois)	North America	1832-1873 CE	Teeth (enamel)	Humans	Use Pb isotopes and historical archives to provenance nonlocal individuals in cemetery to European origins
Knudson et al. (2012)	2012	IJO	Sr, O, C, N	Chile	Atacama Desert	South America	1890-1880 BP	Teeth (enamel)	Humans	Chemical osteobiography of Andean "traveller" discovered on Chilean desert trade route
Laffoon et al. (2015)	2015	IJO	Sr	Guadeloupe	Anse a la Gourge; Morel (Grande-Terre)	North America	400-1400 CE	Teeth (enamel)	Fauna (dogs)	Explore movement of dogs to gain insights into human mobility/trade networks and human migration in Lesser Antilles
Kurin et al. (2016)	2016	IJO	Sr	Peru	Cachi; Ranracancha; Pucullu	South America	1000-1400 CE	Teeth (enamel)	Humans	Explore residential origin of individuals who died violent deaths (warfare) among Chanka and Quichua
Gregoricka (2016)	2016	IJO	Sr, O, C	United Arab Emirates	Umm an-Nar; Wadi Suq	Asia	2700-1300 BCE	Teeth (enamel)	Humans	Investigate cultural continuity vs altered cultural practices/movement/lifeways in light of climate change
Tafuri et al. (2016)	2016	IJO	Sr	Italy	Grotta Scaloria; Passo di Corvo; Masseria Candelaro; La Torretto/Poggio Imperiale	Europe	5500s BCE	Bones and teeth (enamel)	Humans	Infer mobility and ritual gathering practices through Sr isotopes; note: bone Sr as diagenesis indicator
Soltysiak (2019)	2019	IJO	Sr, C, N	Syria	Ashara-Terqa	Asia	2266-1700 BCE	Teeth (enamel)	Humans	Investigate food import networks through Sr isotopes to infer consumption of outside "foreign" foods
Meijer et al. (2019)	2019	IJO	Sr	France	Gurat	Europe	~1390 CE (1237-1701 CE?)	Bones and teeth (enamel)	Humans	Understand human mobility/seasonal migration at St. Georges cave church (Gurat) and explore possibilities of medieval pilgrimage routes, transhumance, etc.
Al-Shorman & El-Khouri (2011)	2011	AAS	Sr	Jordan	Barsinia	Asia	Late Roman/Early Byzantine (no dates provided)	Teeth (enamel)	Humans	Identify migrants/population dynamics in Barsinina
Becker & Grupe (2012)	2012	AAS	Sr, O, C, N	Germany	Haithabu-->Schleswig	Europe	Viking to Medieval period	Bones and teeth (enamel)	Fauna (assorted)	Synthesize zooarchaeological and isotopic data to gain insights into paleoecology/diet/provisioning, trophic levels, imports/trade
Arnold et al. (2013)	2013	AAS	Sr	South Africa	Ndondondwane; Mamba I; Wosi (Thuskela River Valley)	Africa	200s-900s CE	Teeth (enamel)	Fauna (cattle)	Explore herd management strategies (herd size, transhumance, mobility, emphasis on primary/secondary animal products)
Fisher & Valentine (2013)	2013	AAS	Sr, O, C	United States	Five Finger Ridge (Utah)	North America	1100-1350 CE	Teeth (enamel)	Fauna (mountain sheep)	Examine climate changed-related shifts in sheep population dynamics/seasonal regional mobility strategies (and, by extension, infer shifts hunter strategy/hunting distance)
Perry et al. (2017)	2017	AAS	Sr	Jordan	Aila	Asia	300s-400s CE	Bones and teeth (enamel)	Humans	Identify migrants (and consumption of foreign imported foods) at Aila
Marciniak et al. (2017)	2017	AAS	Sr, O, C, N	Poland	Kopydlowo	Europe	LBK; TRB (no specific dates provided)	Teeth (enamel)	Fauna (cattle, caprines)	Examine animal husbandry practices (diet, herd management, herd seasonality, birth seasonality)
Price et al. (2017)	2017	AAS	Sr, O, C	Germany	Meiendorf; Stellmoor	Europe	12100-11400 b2k	Teeth (enamel)	Fauna (reindeer)	Examine reindeer mobility and diet (as proxy for human hunter mobility/diet)
Guede et al. (2018)	2018	AAS	Sr, C, N	Spain	Las Gobas (Burgos)	Europe	540-1025 CE	Teeth (enamel)	Humans	Examine diet and residential mobility (economic opportunity, patrilocal post-martial residence patterns)
Laffoon et al. (2018)	2018	AAS	Sr, O, C	Venezuela	Dos Mosquises (Los Roques Archipelago)	South America	1000-1500 CE	Teeth (enamel)	Fauna (assorted)	Determine geographic origins for terrestrial fauna on Los Roques
Evans et al. (2019)	2019	AAS	Sr, O, C	England	Durrington Walls (Wiltshire)	Europe	2525-2440 BCE	Teeth (enamel)	Fauna (cattle)	Examine human movement and exchange networks through analysis of cattle trade
Machicek et al. (2019)	2019	AAS	Sr, O	Mongolia	Egiin Gol; Baga Gazaryn	Asia	250 BCE-150 CE	Teeth (enamel)	Humans	Examine human movement and subsistence strategies (local vs wide range pastoralism)
Madgwick et al. (2019)	2019	AAS	Sr	England	Caerleon	Europe	pre-90-600 CE	Teeth (enamel)	Fauna (cattle, caprines, pigs)	Determine geographic sources of animal food provisions for Roman Empire
Winter-Schuh & Makarewicz (2019)	2019	AAS	Sr, O, C	Germany	Eppstein; Bockenheim	Europe	460-480-510 CE	Teeth (enamel)	Humans	Distinguish newcomers from locals (or multi-generational descendants of settlers)
Lofaro et al. (2019)	2019	AAS	Sr, O, C	Peru	Turpo; Cachi; Ranracancha; Pucullu	South America	880-1260 CE	Teeth (enamel)	Humans	Examine impacts of political upheaval on changes in diet and human movement in the Wari Empire
Price et al. (2019a)	2019	AAS	Sr, Pb, O, C	Germany	Tollense Valley	Europe	1250 BCE	Teeth (enamel)	Humans	Determine diet and provenance of fallen soldiers on Tollense Valley battleground
Price et al. (2019b)	2019	AAS	Sr, O, C	Russia	Staraya Ladoga	Europe	1000s-1100s CE	Teeth (enamel)	Humans	Confirm hypothesis (based on arch/hist record) that Staraya Ladoga composed of local Russians, and Slavic and Scandinavian peoples
Kootker et al. (2019)	2019	AAS	Sr, O	Netherlands	Oldenzaal	Europe	600-1500 CE; 1500-1829 CE	Teeth (enamel)	Humans	Examine extent of migration/residential mobility into Oldenzaal
Sarasketa-Gartzia et al. (2019)	2019	AAS	Sr, C, N	Spain	Fuente Hoz; Kurtzebide	Europe	7278-4949 BP	Teeth (enamel)	Humans	Determine differences in diet/geographic provenance among individuals buried together in mass burial sites
Carvalho et al. (2019)	2019	AAS	Sr, C, N	Portugal	Bom Santo; Barrao; Mureta	Europe	4993-4431 BP	Teeth (enamel)	Humans	Identify subsistence strategies/mobility in groups within large cave/megalithic burial sites
Tomczyk et al. (2019)	2019	AAS	Sr, Pb, O, C, N	Peru	Castillo de Huarmey	South America	600-1050 CE	Teeth (enamel)	Fauna (camelids)	Examine camelid husbandry practices (trade, C3 vs C4 crop consumption, seasonality) in Castillo de Huarmey vs contemporaneous Wari sites
Fenner et al. (2015)	2015	JASR	Sr, O, C	Tonga	Mound J28 (Aponima); Mound To-At-36	Oceania	750-150 BP	Teeth (enamel)	Humans	Examine unformity vs variability in geographic origins of individuals in J28 and To-At-36 compared to previously analyzed To-At-1 and To-At-2
Samuelsen (2016)	2016	JASR	Sr	United States	Crenshaw (Arkansas)	North America	900-1400 CE	Teeth (enamel)	Humans	Examine hypothesis for interregional warfare between Caddo population and other Southern Plains groups through Sr isotope analysis of skulls
Jones et al. (2017)	2017	JASR	Sr, Pb	United States	Mound 3, Elizabeth site (Lower Illinois River Valley)	North America	2100-1700 BP	Teeth (enamel)	Humans	Identity nonlocals and locals to explore human migration/residential mobility during Middle Woodland period in American Midwest
Peschel et al. (2017)	2017	JASR	Sr	Sweden	Ridanas (Gotland)	Europe	1000s CE	Teeth (enamel)	Humans	Identify locals vs nonlocals in Ridanas to interpret whether it was a short-term trade stopping point or area of long-term residence for nonlocals
Price et al. (2017)	2017	JASR	Sr, Pb, O, C	United States	Pueblo Bonito (Chaco Canyon)	North America	900s-1000s CE?	Teeth (enamel)	Humans	Evaluate local vs nonlocal childhood provenance for elite burials in Chaco Canyon
Chala-Aldana et al. (2018)	2018	JASR	Sr, O	Peru	Cuncaicha	South America	8136-3107 BP	Teeth (enamel)	Humans	Examine population mobility and substistence strategies (e.g. with regards to altitude, base camp, location) during childhood
Cheung et al. (2018)	2018	JASR	Sr	Fiji	Sigatoka	Oceania	1435-350 BP	Teeth (enamel)	Humans	Identify nonlocals in context of intra- and inter-island population mobility and migration in Fiji
Eriksson et al. (2018)	2018	JASR	Sr, C, N, S	Sweden	Strandvagen; Kanaljorden (Motala)	Europe	7118-6274 BP	Teeth (enamel)	Humans	Examine diet and mobility ranges among hunter-fisher-gatherers at Motala
Knipper et al. (2018)	2018	JASR	Sr, O	Switzerland	Basel-Gasfabrik site	Europe	200/150-80 BCE	Teeth (enamel)	Humans	Investigate regional and supra-regional mobility in Late Iron Age Europe (Basel-Gasfrabrik as centre in larger network)
Mays et al. (2018)	2018	JASR	Sr, O, C, N	England	Stonehenge	Europe	4554-3102 BP	Teeth (enamel)	Humans	Conduct Sr isotope analysis as part of osteobiography to determine local vs nonlocal origins
Wong et al. (2018)	2018	JASR	Sr	Turkey	Hierapolis	Asia/Europe	1-7th centuries CE; 9th-13th centuries CE	Teeth (enamel)	Humans	Identify migrants at Roman and Byzantine Hierapolis in context of historically-documented pilgrimages
James et al. (2019)	2019	JASR	Sr, O, C, N	France	Le Tumulus des Sables	Europe	6092-1216 BCE	Teeth (enamel)	Humans	Examine diet and local vs nonlocal residential origins of mound individuals
Wright et al. (2019)	2019	JASR	Sr	Portugal	Zambujal; Leceia	Europe	3000-2200 BCE	Teeth (enamel and dentin)	Fauna (cattle)	Investigate trade networks of cattle in Chalcolithic Portugal
